# Supplementary material for: The incidence of left atrial appendage thrombi on transesophageal echocardiography after pretreatment with apixaban for cardioversion in the real-world practice
Source: PLoS One. 2018 Dec 7;13(12):e0208734. doi: 10.1371/journal.pone.0208734 (PMC6285970; doi:10.1371/journal.pone.0208734)
Supplement: S1 Table — (XLSX) [file pone.0208734.s001.xlsx]

## Sheet: Sheet3
No.	Age	Sex	duration of AF	type of AF	CHADSVASc	EF	LAV	LAVI	Cr	eGRF(MORD)	SEC of TEE	Thrombus	Anticoagulation duration	Cardioversion by amiodarone	stroke	Rhythm@LastFU	f/u duration
1	53	0	43	1	1	66	74	38.34	0.91	85.6	0	0	43	0	0	2	267
2	61	0	577	2	2	63	103.7	52.64	0.91	84.2	1	0	28	0	0	1	234
3	60	0	118	1	0	63	78.96	46.45	0.86	90.9	0	0	23	1	0	1	332
4	67	0		2	1	49	130.04	83.36	0.86	88.6	1	0	32	0	0	1	248
5	70	1	30	1	2	60	103.76	69.17	0.65	90.1	1	0	23	0	0	2	209
6	60	0		1	1	71	87.23	51.92	0.88	88.3	0	0	35	1	0	2	209
7	66	0	783	2	1	77	102.5	57.91	0.85	90.2	0	0	30	0	0	1	144
8	38	0	689	2	0	52	94.22	50.39	0.81	107.2	0	0	37	1	0	1	92
9	57	0	43	1	0	58	93.2	45.91	0.68	120.6	1	0	43	0	0	1	175
10	64	0		2	0	54	56.47	33.02	0.81	96.2	0	0	29	0	0	1	161
11	63	0	64	1	4	65	114.12	62.7	0.97	78.2	0	0	34	1	0	1	160
12	59	0	2389	2	1	65	54.08	30.9	0.79	100.6	0	0	42	1	0	1	250
13	69	1	49	1	2	55	64.64	49.34	0.58	103.3	0	0	35	1	0	1	312
14	61	1	44	1	2	63	120.64	63.83	1.05	53.3	0	0	38	1	0	1	430
15	71	0	34	1	5	76	90.34	49.91	1.28	55.5	0	0	34	0	0	1	140
16	65	0	187	1	2	57	114.33	59.86	0.66	120.8	0	0	53	0	0	2	168
17	63	1	58	1	2	59	62.16	35.72	0.64	94.3	0	0	58	0	0	2	164
18	49	0	752	2	1	70	178.68	83.5	0.8	103	0	0	35	0	0	2	142
19	58	0	50	1	1	73	122	66.3	1.04	73.3	0	0	40	1	0	1	225
20	45	1	37	1	1	55	102	64.97	0.51	129.9	1	0	35	0	0	1	138
21	55	1	77	1	2	55	56.98	33.92	0.66	92.8	0	0	33	1	0	1	94
22	66	0	39	1	1	60	116.39	62.24	0.82	93.8	0	0	31	0	0	2	91
23	62	0	43	1	0	62	59.36	35.12	0.98	77.5	0	0	36	1	0	1	81
24	55	0	57	1	0	67	74.21	40.11	0.86	92	1	0	36	0	0	1	77
25	71	1	301	1	3	55	107.73	64.13	0.53	114	0	0	36	0	0	2	137
26	64	0	3790	2	3	52	95.33	49.65	1.17	62.7	0	0	35	0	0	2	70
27	60	0	50	1	0	53	101.54	50.52	1.03	73.5	0	0	39	1	0	1	228
28	61	0	693	2	1	53	59.28	29.06	1.14	65.3	0	0	50	0	0	1	80
29	61	0	580	2	1	58	119.42	66.72	1.01	75.1	0	0	35	0	0	1	70
30	61	0	198	1	0	68	121.08	64.75	1.04	72.7	0	0	28	0	0	1	224
31	61	0	608	2	1	69	73.21	41.83	1.01	75.1	0	0	63	0	0	2	181
32	73	0	322	1	2	52	154.41	83.46	1.01	72.5	1	0	89	0	0	1	313
33	51	0	539	2	0	60	73.54	44.04	0.75	110.2	0	0	53	1	0	1	242
34	70	0	410	2	3	66	101.19	57.17	0.99	74.9	0	0	58	0	0	2	97
35	69	1	107	1	2	40	88.89	53.23	0.8	71.2	0	0	33	1	0	1	158
36	51	1	185	1	2	60	57.73	37.01	0.44	151.4	0	0	35	1	0	1	186
37	49	0	4971	2	0	36	104.76	51.86	0.89	91	0	0	30	0	0	1	250
38	60	0	5282	2	1	53	189.95	98.42	1.01	75.5	1	0	42	0	0	2	203
39	64	0	87	1	0	68	273.92	153.03	0.94	80.8	1	0	42	0	0	1	175
40	64	1	73	1	4	31	126.4	63.2	0.61	99	0	1	58	0	0	1	295
41	49	0	54	1	0	60	64.1	35.22	1.06	74.7	0	0	37	1	0	2	182
42	52	0	93	1	0	60	94.68	52.02	0.74	111.5	1	1	27	0	0	2	189
43	67	0	70	1	2	56	57.58	31.12	1.12	65.4	0	0	60	0	0	1	182
44	44	0	1150	2	0	63	63.82	33.77	0.95	86.9	0	0	36	0	0	2	144
45	66	0		2	1	53	81.18	52.37	0.94	80.5	0	0	38	0	0	2	122
46	59	0		2	0	63	81.47	40.33	0.96	80.6	1	0	42	0	0	2	164
47	51	0	90	1	1	47	87.48	47.03	0.96	83	0	0	35	1	0	1	102
48	46	0	79	1	0	69	49.97	29.05	0.91	89.7	0	0	34	1	0	1	68
49	67	0	66	1	3	53	104.09	50.53	0.8	96.7	0	0	38	1	0	1	70
50	64	0	41	1	1	24	158.94	81.93	1.11	66.8	0	0	34	0	0	2	35
51	44	0	28	1	0	48	94.9	52.14	0.83	100.7	0	0	28	0	0	1	80
52	44	0	30	1	0	56	83.97	41.36	0.87	95.1	0	0	29	1	0	1	182
53	48	0	78	1	0	66	73.05	39.7	0.99	80.7	0	0	36	0	0	2	205
54	67	0	41	1	1	55	69.36	34	0.98	76.3	0	0	36	0	0	2	231
55	62	0	50	1	1	60	96.24	57.98	0.95	80.1	1	0	37	0	0	2	132
56	51	0	105	1	0	60	91.39	52.22	0.93	86	0	0	32	0	0	1	142
57	66	1		2	3	65	146.5	81.84	0.75	77.2	1	1	45		0	2
58	51	0	1199	2	1	60	118.96	60.08	0.89	89.8	0	0	24	0	0	2	173
59	47	1	272	1	0	64	97.97	54.43	0.53	124.5	0	0	32	0	0	1	102
60	54	0	120	1	0	70	124.48	66.21	0.7	117.8	0	0	36	0	0	2	186
61	56	0	336	1	0	58	66.09	37.34	0.8	100.1	0	0	38	0	0	1	189
62	62	0	301	1	2	55	87.39	56.38	0.96	79.9	0	0	30	0	0	2	343
63	67	0	486	2	4	60			1.52	46.1	0	0	42	1	0	1	171
64	60	0	1336	2	0	57	108.39	60.89	0.98	77.8	0	0	37	0	0	2	140
65	59	0	4522	2	0	62	107.21	61.61	0.82	96.3	0	0	30	0	0	2	103
66	63	1	693	2	0	70	93.05	59.65	0.88	65.3	1	1	252	0	0
67	66	0	962	2	1	60	136.97	70.6	0.81	148	0	0	282	0	0	1	317
68	61	1	53	1	0	70	78.65	49.47	0.65	93.1	0	0	43	0	0	2
69	62	0	4257	2	1	63	72.03	37.91	0.86	90.5	0	0	53	0	0	2
70	61	0	61	1	1	58	85.92	48.27	0.95	80.8	0	0	36	1	0
71	65	1	32	1	2	58	119.5	71.56	0.73	80	0	0	25	1	0	1	158
72	51	0	55	1	0	62	96.62	49.3	0.78	104.7	0	0	38	0	0	2	508
73	67	0	372	1	2	68	100.04	56.52	1.01	73.7	0	0	358	1	0	1	785
74	49	0	1791	2	0	52	130.12	63.47	0.85	96.5	0	0	426	0	0	2	873
75	44	0	49	1	0	50	98.93	53.19			0	0	27	1	0	1	152
76	53	0	114	1	0	65	80.59	38.93	0.95	83.2	0	0	30	0	0	2	461
77	63	1	102	1	0	55	99.25	59.79	0.7	85	0	0	36	1	0	1	438
78	51	0	93	1	1	55	117.99	59.59	0.79	103.7	0	0	66	0	0	1	372
79	48	0	1115	1	1	56	125.94	67.71	1.04	76.6	0	0	32	0	0	2	399
80	46	0	514	2	0	62	69.74	33.69	1.03	77.5	0	0	40	0	0	2	388
81	55	0	36	1	1	68	100	54.64	0.8	100.1	0	0	36	1	0	1	295
82	62	0	110	1	1	65	81.37	43.28	0.92	83.6	0	0	29	1	0	1	357
83	50	0	62	1	0	49	106.88	56.85	0.8	102.7	1	0	38	0	0	2	6
84	57	1	818	1	1	60	133.65	60.48	0.95	82	0	0	80	0	0	2	364
85	50	1	844	2	1	62	112.7	57.21	0.99	80.4	0	0	49	0	0	2	339
86	56	0	343	1	2	19	187.02	105.66	0.89	88.9	0	0	336	0	0	1	658
87	74	0	4	1	4	16	111.78	58.22	1.09	66	0	1	38	0	0
88	55	0	238	1	3	50	189.64	85.81	0.83	96.5	1	0	130	0	0	1	431
89	37	0	272	1	0	66	63.71	33.89	0.84	102.8	0	0	46	0	0	1	308
90	62	0	163	1	0	50	80.56	45.01	0.86	90	0	0	30	0	0	1	315
91	61	0	3879	2	0	48	114.45	61.2	0.96	79.7	0	0	32	0	0	2	291
92	66	0	1105	2	2	66	87.19	49.26	0.95	79.5	0	0	36	0	0	2	295
93	61	1	313	1	2	50	108.21	60.12	0.87	66.6	1	0	289	0	0	2	534
94	48	0	50	1	0	58	85.21	45.57	1.03	77.2	0	0	43	1	0	1	239
95	48	0	2029	2	1	68	125.38	63.97	0.82	100.4	0	0	34	0	0	2	277
96	48	0	920	2	1	68	108.3	53.61	0.81	102.1	0	0	36	0	0	1	157
97	61	0	95	1	1	60	137.62	66.16	1.01	75.4	1	0	35	1	0	1	283
98	62	0	54	1	0	59	114.76	57.67	0.71	113	0	0	38	0	0	2	248
99	36	0	1353	1	0	46	145.07	61.21	0.94	91.7	0	0	33	0	0	2	269
100	60	0	89	1	1	61	115.49	58.04	0.85	92.2	0	0	70	0	0	2	251
101	54	0	1460	1	0	68	147.71	82.52	0.93	84.9	0	0	34	1	0	2	182
102	53	0	1338	1	0	41	109.49	63.29	0.83	97.3	0	0	52	0	0	1	220
103	54		85	1	0	40	95.23	52.91	0.95	82.4	0	0	36	0	0	2	120
104	65	0	2660	2	0	50	116.66	68.22	0.99	76.2	0	0	37	0	0	2	176
105	56	0	1158	2	0	56	94.91	49.18	0.94	83.3	0	0	44	1	0	1	173
106	61	0	1649	2	1	52	143.2	70.89	1.01	75.3	0	0	56	0	0	1	210
107	67	0	111	1	1	58	91.09	44.87	0.91	83.3	0	0	34	1	0	1	161
108	47	0	27	1	1	64	112.64	55.22	0.96	84.2	0	0	22	0	0	1	160
109	67	1	596	1	4	55	117.56	78.37	0.68	86.6	1	1	575	0	0
110	67	0	234	1	1	40	93.74	52.37	0.73	110.9	1	1	25	0	0
111	58	0	3614	2	1	55	121.49	74.08	0.89	88.2	0	0	42	0	0	2	213
112	59	0	112	1	0	58	115.51	60.48	0.72	111.9	0	0	35	0	0	2	131
113	64	0	1499	2	3	56	135.03	79.43	1.05	71.3	1	0	35	0	0
114	72	0	2032	2	2	55	122.86	69.41	0.82	92.4	0	0	157	0	0	2	276
115	69	0	104	1	1	64	119.42	65.98	0.78	98.5	0	0	37	1	0	2	111
116	61	0	413	1	0	74	89.12	49.24	0.87	89.2	0	0	41	0	0	1	195
117	57	0	53	1	0	59	138.08	73.84	1.09	69.6	1	0	42	0	0	2	180
118	71	0	61	1	2	67	133.09	62.48	1.04	70.3	0	0	50	1	0	1	127
119	71	1	5332	2	3	46	118.28	67.98	0.7	83.4	0	0	822	0	0	2	833
120	57	0	6527	2	0	64	168.4	82.55	0.64	129.2	0	0	179	1	0	2	298
121	60	0	232	1	0	59	115.84	61.62	0.94	82.2	0	0	51	0	0	2	119
122	60	1	1782	2	0	52	143.31	94.91	0.59	104	0	0	53	0	0	2	163
123	55	0	5737	2	1	26	146.33	90.33	0.95	79.2	0	0	237	0	0	2	302
124	67	0	467	1	2	42	119.81	55.99	0.99	75.7	0	0	449	1	0	1	512
125	52	0	90	1	1	48	102.44	49.49	0.92	86.2	1	0	79	0	0	2	84
126	69	1	1624	2	3	63	152.21	91.14	1	55.1	1	0	154	0	0	2	217
127	47	0	640	1	1	48	69.34	34.16	1.15	68.3	0	0	38	1	0	1	170
